# Supplementary material for: NMR and Docking Calculations Reveal Novel Atomistic Selectivity of a Synthetic High-Affinity Free Fatty Acid vs. Free Fatty Acids in Sudlow’s Drug Binding Sites in Human Serum Albumin
Source: Molecules. 2023 Dec 7;28(24):7991. doi: 10.3390/molecules28247991 (PMC10745614; doi:10.3390/molecules28247991)
Supplement: Supplementary file 1 [file molecules-28-07991-s001.zip]

Archive with 1 entries (1 files):
- molecules-2727043-supplementary.pdf
